# Supplementary material for: A Microfluidic Single-Cell Cloning (SCC) Device for the Generation of Monoclonal Cells
Source: Cells. 2020 Jun 18;9(6):1482. doi: 10.3390/cells9061482 (PMC7349811; doi:10.3390/cells9061482)
Supplement: Supplementary file 1 [file cells-09-01482-s001.zip]

Archive with 7 entries (6 files):
- movie/
- movie/movie 1_cell wash.avi
- movie/movie 2 cell fall into culture.mp4
- movie/Movie3 colony grew from single cell.mp4
- movie/Movie4 cell clone without contaminate.mp4
- movie/movie5 single cell dead during cluture.mp4
- cells-805708.Suppl.Final.docx
